# Supplementary material for: Antifungal susceptibility, molecular epidemiology, and clinical risk factors of Candida glabrata in intensive care unit in a Chinese Tertiary Hospital
Source: Front Cell Infect Microbiol. 2024 Oct 7;14:1455145. doi: 10.3389/fcimb.2024.1455145 (PMC11491434; doi:10.3389/fcimb.2024.1455145)
Supplement: Supplementary file 2 [file Table2.xlsx]

## Sheet: Sheet1
Supplementary Table S2. Summary of country and sequence types (STs) of 1001 C.glabrata isolates.
		ST2	ST3	ST6	ST7	ST8	ST10	ST15	ST16	ST17	ST18	ST19	ST22	ST24	ST26	ST28	ST34	ST36	ST43	ST45	ST46	ST49	ST55	ST56	ST59	ST66	ST76	ST80	ST83	ST95	ST104	ST105	ST110	ST111	ST112	ST113	ST114	ST115	ST116	ST117	ST118	ST122	ST123	ST124	ST127	ST128	ST132	ST138	ST139
	Australia		7	1	1	2	1		2				2		4			1		1	3		1		1				4														3	1	1
	Austria		3	5	4	2	4		1			1	2				1	2		1							2
	Brazil		6		4			2	2																							2			2						2
	China		19		266	2	36	28	1			36	4		6				3	4			5			1		1	3																			1
	Denmark		2	2	1																																									1
	France		4		6																		2		5
	Germany		2
	India
	Iran				1			1																	1						1
	Japan				5		5					1			1				2										4
	Kuwait																				4
	Namibia							9					1										4														2
	Poland	2	6	4	2		3		1				3							1		1	1				1
	Qatar		13		12	3	8	4			2		1		1						12											5										2					1
	South Korea																																															10	6
	Spain	4	26	3		1	5					2					3
	Taiwan
	Tanzania		1		3			2			17					1																	1	1	5	2	5	2	1	6
	Thailand				2																		6
	UK		8	4	3	3	1			1			1	1				1			1
	USA		6	1	1		4	1	17	1	10	11							1					1						1
	Total	6	103	20	311	13	67	47	24	2	29	51	14	1	12	1	4	4	6	7	20	1	19	1	7	1	3	1	11	1	1	7	1	1	7	2	7	2	1	6	2	2	3	1	1	1	1	11	6
[truncated: 95 more columns]
